# Supplementary material for: Impact of the Pre-Dehydration and Drying Methods on the Mass Transfer and Quality Attributes of Yak Milk Casein
Source: Foods. 2024 Mar 29;13(7):1062. doi: 10.3390/foods13071062 (PMC11012072; doi:10.3390/foods13071062)
Supplement: Supplementary file 1 [file foods-13-01062-s001.zip]

Archive with 1 entries (1 files):
- foods-2902947-supplementary.pdf
